# Supplementary material for: Metagenomic Analysis of Wild Apple (Malus sieversii) Trees from Natural Habitats of Kazakhstan
Source: Plants (Basel). 2025 May 18;14(10):1511. doi: 10.3390/plants14101511 (PMC12114784; doi:10.3390/plants14101511)
Supplement: Supplementary file 1 [file plants-14-01511-s001.zip]

Archive with 1 entries (1 files):
- plants-3617576-supplementary.pdf
